# Supplementary material for: Early Detection of Palliative Care Needs in Critically Ill Patients Using the NECPAL Tool
Source: J Clin Med. 2025 Sep 4;14(17):6244. doi: 10.3390/jcm14176244 (PMC12429031; doi:10.3390/jcm14176244)
Supplement: Supplementary file 1 [file jcm-14-06244-s001.zip]

Archive with 1 entries (1 files):
- jcm-3808353-supplementary.pdf
